# Supplementary material for: TRPC6 and TRPC4 Heteromultimerization Mediates Store Depletion-Activated NCX1 Reversal in Proliferative Vascular Smooth Muscle Cells
Source: Channels (Austin). 2018 Apr 10;12(1):119–25. doi: 10.1080/19336950.2018.1451696 (PMC5972809; doi:10.1080/19336950.2018.1451696)
Supplement: KCHL_A_1451696.zip [file kchl-12-01-1451696-s001.zip]

Archive with 3 entries (2 files):
- KCHL_A_1451696/
- KCHL_A_1451696/data supplement.doc
- KCHL_A_1451696/supplement data.ppt
